# Supplementary material for: Characterization of Adrenal miRNA-Based Dysregulations in Cushing’s Syndrome
Source: Int J Mol Sci. 2022 Jul 12;23(14):7676. doi: 10.3390/ijms23147676 (PMC9320303; doi:10.3390/ijms23147676)
Supplement: Supplementary file 1 [file ijms-23-07676-s001.zip]

Archive with 1 entries (1 files):
- ijms-1768658-supplementary.pdf
